# Supplementary material for: A Systematic Review and Meta-Analysis of Enzyme Replacement Therapy in Late-Onset Pompe Disease
Source: J Clin Med. 2021 Oct 21;10(21):4828. doi: 10.3390/jcm10214828 (PMC8584814; doi:10.3390/jcm10214828)
Supplement: Supplementary file 1 [file jcm-10-04828-s001.zip]

Archive with 1 entries (1 files):
- jcm-1384124-supplementary.pdf
